# Supplementary material for: Metal Cluster Triggered-Assembling Heterogeneous Au-Ag Nanoclusters with Highly Loading Performance and Biocompatible Capability
Source: Int J Mol Sci. 2022 Sep 23;23(19):11197. doi: 10.3390/ijms231911197 (PMC9569858; doi:10.3390/ijms231911197)
Supplement: Supplementary file 1 [file ijms-23-11197-s001.zip]

Archive with 1 entries (1 files):
- ijms-1901110-supplementary.pdf
